# Supplementary material for: Achyranthis radix Extract Enhances Antioxidant Effect of Placenta-Derived Mesenchymal Stem Cell on Injured Human Ocular Cells
Source: Cells. 2024 Jul 21;13(14):1229. doi: 10.3390/cells13141229 (PMC11274440; doi:10.3390/cells13141229)
Supplement: Supplementary file 1 [file cells-13-01229-s001.zip]

Archive with 1 entries (1 files):
- cells-3091231-supplementary.pdf
